# Supplementary material for: Characterization and Anti-Allergic Mechanisms of Bioactive Compounds in a Traditional Chinese Medicine Prescription Using UHPLC-Q-TOF-MS/MS, Network Pharmacology and Computational Simulations
Source: Pharmaceuticals (Basel). 2025 Sep 26;18(10):1444. doi: 10.3390/ph18101444 (PMC12566646; doi:10.3390/ph18101444)
Supplement: Supplementary file 1 [file pharmaceuticals-18-01444-s001.zip]

Archive with 1 entries (1 files):
- pharmaceuticals-3859274-supplementary.pdf
